# Supplementary material for: Comparative Analysis of the Pre-Parturition and Post-Parturition Genital Tract Microbiota in Plateau Bangor Sewa Sheep
Source: Vet Sci. 2023 Aug 14;10(8):523. doi: 10.3390/vetsci10080523 (PMC10459245; doi:10.3390/vetsci10080523)
Supplement: Supplementary file 1 [file vetsci-10-00523-s001.zip]

Archive with 1 entries (1 files):
- vetsci-2503440-supplementary.pdf
